# Supplementary material for: The Oldest Gibbon Fossil (Hylobatidae) from Insular Southeast Asia: Evidence from Trinil, (East Java, Indonesia), Lower/Middle Pleistocene
Source: PLoS One. 2014 Jun 10;9(6):e99531. doi: 10.1371/journal.pone.0099531 (PMC4051846; doi:10.1371/journal.pone.0099531)
Supplement: Table S2 — Shaft curvature 3D coordinates used for the baseline registration. (XLSX) [file pone.0099531.s002.xlsx]

## Sheet: Shaft curvature
Specimen	X1	Y1	Z1	X2	Y2	Z2	X3	Y3	Z3	X4	Y4	Z4	X5	Y5	Z5	X6	Y6	Z6	X7	Y7	Z7	X8	Y8	Z8	X9	Y9	Z9	X10	Y10	Z10
Trinil	2.7153	-39.4353	-33.1520	3.2953	-45.9433	-33.6792	3.9681	-52.4746	-34.1512	4.6609	-58.9822	-34.6148	5.1885	-65.4749	-35.1843	5.6779	-72.0815	-35.8336	6.0722	-78.5822	-36.6025	6.3717	-85.0831	-37.4112	6.6336	-91.5654	-38.2613	6.7473	-98.0157	-39.2672
Hylobates	23.3429	-29.1357	-62.0004	24.0977	-37.2667	-62.4457	24.9502	-45.6443	-62.9029	25.5473	-53.6182	-63.5003	26.0961	-61.5803	-64.1231	26.5980	-69.8836	-64.8546	26.9156	-77.7285	-65.6734	27.2327	-85.6165	-66.5170	27.5016	-93.7248	-67.4543	27.8848	-102.0066	-68.3485
Trachypithecus	105.8195	-13.4331	-140.1792	106.9398	-20.1938	-140.2399	108.0949	-27.4354	-140.3507	109.0755	-39.7112	-140.6704	109.9035	-42.1157	-141.0992	110.5738	-49.2475	-141.6768	111.1585	-56.3378	-142.3186	111.6208	-63.5207	-143.1011	111.9818	-70.6221	-143.9592	112.2762	-77.6337	-144.9190
Presbytis	80.2728	-18.3901	-116.6169	81.2167	-25.5141	-116.8904	82.2150	-32.6234	-117.1383	83.1798	-39.7652	-117.4284	83.9833	-46.7854	-117.8374	84.6675	-53.7767	-118.3581	85.2871	-60.8518	-119.0328	85.8629	-67.8621	-119.6660	86.2949	-74.8794	-120.4583	86.7890	-81.6479	-121.1135
Nomascus	59.2770	-16.1936	-95.9294	59.5444	-21.1859	-96.3626	59.8851	-26.0970	-96.7984	60.2161	-31.1252	-97.2175	60.5297	-36.0584	-97.6591	60.9037	-41.1057	-98.0164	61.2301	-46.0961	-98.4290	61.5251	-51.1442	-98.8712	61.8176	-56.1732	-99.3133	62.1071	-61.2194	-99.7713
Fascicularis	38.6813	-23.6941	-74.8258	39.2969	-27.5537	-74.7830	39.8900	-31.4978	-74.7688	40.4295	-35.3480	-74.7728	40.9806	-39.1435	-74.8429	41.4578	-43.0681	-74.9321	41.8813	-46.9671	-75.0677	42.2336	-50.7813	-75.2766	42.5836	-54.7132	-75.5181	42.8598	-58.5139	-75.8395
Nemestrina	127.6162	-12.6077	-175.4340	128.8433	-19.4644	-175.3647	130.1489	-26.1550	-175.2179	131.5799	-33.0383	-175.0488	132.7608	-39.9897	-175.0630	133.7921	-46.9280	-175.2233	134.8164	-53.8094	-175.4327	135.6404	-60.6110	-175.8066	136.2607	-67.4240	-176.3508	136.7693	-74.2408	-176.9874
